# Supplementary material for: Oxytetracycline induces DNA damage and epigenetic changes: a possible risk for human and animal health?
Source: PeerJ. 2017 Apr 27;5:e3236. doi: 10.7717/peerj.3236 (PMC5410137; doi:10.7717/peerj.3236)
Supplement: Supplemental Information 1 [file peerj-05-3236-s001.zip]

Archive with 1 entries (1 files):
- RAW DATA.ppt
